# Supplementary material for: Fabry Disease and Central Nervous System Involvement: From Big to Small, from Brain to Synapse
Source: Int J Mol Sci. 2023 Mar 9;24(6):5246. doi: 10.3390/ijms24065246 (PMC10049671; doi:10.3390/ijms24065246)
Supplement: Supplementary file 1 [file ijms-24-05246-s001.zip]

Archive with 1 entries (1 files):
- ijms-2206806-supplementary.pdf
